# Supplementary material for: Effects of Imposed Defocus on Inhibitor of DNA-Binding Gene Expression in Chick Posterior Ocular Tissues
Source: Cells. 2025 Nov 27;14(23):1883. doi: 10.3390/cells14231883 (PMC12691209; doi:10.3390/cells14231883)
Supplement: Supplementary file 1 [file cells-14-01883-s001.zip]

Archive with 1 entries (1 files):
- cells-3866952-supplementary.pdf
